# Supplementary material for: Genome-Wide Identification and Characterization of the PP2C Family from Zea mays and Its Role in Long-Distance Signaling
Source: Plants (Basel). 2023 Sep 1;12(17):3153. doi: 10.3390/plants12173153 (PMC10490008; doi:10.3390/plants12173153)
Supplement: Supplementary file 1 [file plants-12-03153-s001.zip]

Archive with 1 entries (1 files):
- plants-2525558-supplementary.pdf
